# Supplementary material for: Inhibitory effects of fenretinide metabolites N-[4-methoxyphenyl]retinamide (MPR) and 4-oxo-N-(4-hydroxyphenyl)retinamide (3-keto-HPR) on fenretinide molecular targets β-carotene oxygenase 1, stearoyl-CoA desaturase 1 and dihydroceramide Δ4-desaturase 1
Source: PLoS One. 2017 Apr 27;12(4):e0176487. doi: 10.1371/journal.pone.0176487 (PMC5407626; doi:10.1371/journal.pone.0176487)
Supplement: S1 Table — Area under the curve values (AUC) for palmitoleic (column C) and palmitic acid (column D) measured by Micromass Q-Tof micro mass spectrometer are presented for five treatment groups (DMSO, 4-HPR, MPR, 3-keto-HPR, A1120). (XLSX) [file pone.0176487.s001.xlsx]

## Sheet: Sheet1
Treatment	Sample #	Palmitoleic Acid	Palmitate	Ratio	Mean	SD
		(AUC)	(AUC)	(16:0 / 16:1)
DMSO	1	305.68	2304.32	7.53834	8.88406	1.19938
	2	72.85	675.58	9.27358
	3	33.37	328.37	9.84028
4HPR	1	15.08	1398.36	92.7294	105.512	14.0873
	2	14.79	1783.91	120.616
	3	12.2	1258.94	103.192
MPR	1	266.61	2368.01	8.88192	8.36504	0.634307
	2	329.98	2526.72	7.65719
	3	155.14	1327.38	8.55601
KETO	1	17.56	1476.16	84.0638	103.532	21.2826
	2	10.07	1271.38	126.254
	3	19.08	1913.3	100.278
A1120	1	74.04	625.27	8.44503	8.3415	0.657037
	2	107.8	963.8	8.94063
	3	111.92	854.94	7.63885
